# Supplementary material for: POLRMT as a Novel Susceptibility Gene for Cardiotoxicity in Epirubicin Treatment of Breast Cancer Patients
Source: Pharmaceutics. 2021 Nov 16;13(11):1942. doi: 10.3390/pharmaceutics13111942 (PMC8622627; doi:10.3390/pharmaceutics13111942)
Supplement: Supplementary file 1 [file pharmaceutics-13-01942-s001.zip]

Archive with 1 entries (1 files):
- pharmaceutics-1444154-supplementary.pdf
